# Supplementary material for: Alginate-Sr/Mg Containing Bioactive Glass Scaffolds: The Characterization of a New 3D Composite for Bone Tissue Engineering
Source: J Funct Biomater. 2024 Jul 2;15(7):183. doi: 10.3390/jfb15070183 (PMC11278315; doi:10.3390/jfb15070183)
Supplement: Supplementary file 1 [file jfb-15-00183-s001.zip]

Archive with 1 entries (1 files):
- jfb-3078872-supplementary.pdf
